# Supplementary material for: Caring for the Older Horse: A Conceptual Model of Owner Decision Making
Source: Animals (Basel). 2021 May 2;11(5):1309. doi: 10.3390/ani11051309 (PMC8147395; doi:10.3390/ani11051309)
Supplement: Supplementary file 1 [file animals-11-01309-s001.zip]

Archive with 2 entries (2 files):
- Supplementary Material Table 1.pdf
- video.mp4
